# Supplementary material for: CyAnimator: Simple Animations of Cytoscape Networks
Source: F1000Res. 2015 Dec 30;4:482. Originally published 2015 Aug 5. [Version 2] doi: 10.12688/f1000research.6852.2 (PMC4752027; doi:10.12688/f1000research.6852.2)
Supplement: Supplementary file 2 [file f1000research-4-8183-s0002.tgz]

Archive with 1 entries (1 files):
- 3e14ac58-31e5-4151-8f4f-2de17aeaccd3.cys
