# Supplementary material for: CyAnimator: Simple Animations of Cytoscape Networks
Source: F1000Res. 2015 Dec 30;4:482. Originally published 2015 Aug 5. [Version 2] doi: 10.12688/f1000research.6852.2 (PMC4752027; doi:10.12688/f1000research.6852.2)
Supplement: Supplementary file 3 [file f1000research-4-8183-s0001.tgz]

Archive with 1 entries (1 files):
- e44f0f1e-da69-4404-a747-6f98b9c0a97c.mp4
